# Supplementary material for: Genome-Wide Analysis of the Cis-Prenyltransferase (CPT) Gene Family in Taraxacum kok-saghyz Provides Insights into Its Expression Patterns in Response to Hormonal Treatments
Source: Plants (Basel). 2025 Jan 27;14(3):386. doi: 10.3390/plants14030386 (PMC11820359; doi:10.3390/plants14030386)
Supplement: Supplementary file 1 [file plants-14-00386-s001.zip]

Archive with 10 entries (10 files):
- Figure S1 TkCPT and TkCPTL gene family protein tertiary structure.pdf
- Figure S2 Prediction of transmembrane helices of TkCPT and TkCPTL.pdf
- Figure S3 Promoter cis-elements analysis of TkCPT and TkCPTL .pdf
- Figure S4 Multiple alignments of TkCPT and TkCPTL amino acid sequences..pdf
- Figure S5 TkCPT and TkCPTL conserved core consensus sequence.pdf
- Table S1 Collinearity gene pairs of CPT family genes between Taraxacum kok-saghyz and other five species.xlsx
- Table S2 Estimates of Evolutionary Divergence between Sequences.xlsx
- Table S3 Protein transmembrane domain.xlsx
- Table S4 WGDsegmental duplication event of CPTCPTLs genes in T. kok-saghyz.xlsx
- Table S5 Primer list.xlsx
