# Supplementary material for: Genome-Wide Analysis of the Cis-Prenyltransferase (CPT) Gene Family in Taraxacum kok-saghyz Provides Insights into Its Expression Patterns in Response to Hormonal Treatments
Source: Plants (Basel). 2025 Jan 27;14(3):386. doi: 10.3390/plants14030386 (PMC11820359; doi:10.3390/plants14030386)
Supplement: Supplementary file 1 [file plants-14-00386-s001.zip › Table S1 Collinearity gene pairs of CPT family genes between Taraxacum kok-saghyz and other five species.xlsx]

## Sheet: Sheet1
Supplementary Table S1 Collinearity gene pairs of CPT family genes between Taraxacum kok-saghyz and other five species.
Taraxacum kok-saghyz_gene_ID	Hevea brasiliensis_gene_ID
TkA02G466190.1	HB9G01322.t1
TkA04G037510.1	HB9G01242.t1
TkA05G048860.1	HB9G01322.t1
TkA01G518570.1	HB15G00420.t1
TkA02G042370.2	HB18G00696.t1
Taraxacum kok-saghyz_gene_ID	Arabidopsis thaliana_gene_ID
TkA02G466190.1	AT2G17570.1
TkA04G037510.1	AT5G58770.1
TkA05G048860.1	AT2G17570.1
Taraxacum kok-saghyz_gene_ID	Taraxacum mongolicum_gene_ID
TkA01G632490.1	TbA01G158030.1
TkA02G466190.1	TbA02G105200.1
TkA02G466190.1	TbA05G025880.1
TkA04G037510.1	TbA04G087500.1
TkA05G048860.1	TbA02G105200.1
TkA05G048860.1	TbA05G025880.1
TkA05G057980.1	TbA05G028120.2
TkA01G518570.1	TbA01G134660.3
TkA01G518570.1	TbA02G003690.3
TkA02G042370.2	TbA01G134660.3
TkA02G042370.2	TbA02G003690.3
Taraxacum kok-saghyz_gene_ID	Helianthus annuus_gene_ID
TkA02G466190.1	HanPSC8_Chr09g0377221
TkA02G466190.1	HanPSC8_Chr14g0617841
TkA04G037510.1	HanPSC8_Chr08g0334031
TkA01G518570.1	HanPSC8_Chr10g0437401
TkA05G048860.1	HanPSC8_Chr09g0377221
TkA05G048860.1	HanPSC8_Chr14g0617841
Taraxacum kok-saghyz_gene_ID	Lactuca sativa_gene_ID
TkA01G632490.1	Ls05G044620.1
TkA02G466190.1	Ls02G022080.1
TkA02G466190.1	Ls08G036030.1
TkA05G048860.1	Ls02G022080.1
TkA05G048860.1	Ls08G036030.1
TkA01G518570.1	Ls05G034180.1
TkA01G518570.1	Ls09G038690.1
TkA02G042370.2	Ls05G034180.1
TkA02G042370.2	Ls09G038690.1
