# Supplementary material for: Genome-Wide Analysis of the Cis-Prenyltransferase (CPT) Gene Family in Taraxacum kok-saghyz Provides Insights into Its Expression Patterns in Response to Hormonal Treatments
Source: Plants (Basel). 2025 Jan 27;14(3):386. doi: 10.3390/plants14030386 (PMC11820359; doi:10.3390/plants14030386)
Supplement: Supplementary file 1 [file plants-14-00386-s001.zip › Table S2 Estimates of Evolutionary Divergence between Sequences.xlsx]

## Sheet: DistanceData
Table S2 Estimates of Evolutionary Divergence between Sequences
	TkCPTL1	TkCPTL2	TkCPT1	TkCPT2	TkCPT3	TkCPT4	TkCPT5	TkCPT6	TkCPT7	TkCPT8	ATCPT1	ATCPT2	ATCPT3	ATCPT4	ATCPT5	ATCPT6	ATCPT7	ATCPT8	ATCPT9	TmCPT1	TmCPT2	TmCPT3	TmCPT4	TmCPT5	TmCPT6	TmCPT7	OsCPT1	OsCPT2	OsCPT3	LsCPT1	LsCPT2	LsCPT3	LsCPT4	LsCPT5	LsCPT6	LsCPT7	HaCPT1	HaCPT2	HaCPT3	HaCPT4	HaCPT5	HaCPT6	HaCPT7	HaCPT8	HaCPT9	HbCPT1	HbCPT2	HbCPT3	HbCPT4
TkCPTL1
TkCPTL2	0.391
TkCPT1	2.833	2.833
TkCPT2	2.546	2.546	0.362
TkCPT3	1.681	1.792	1.224	1.224
TkCPT4	1.681	1.792	1.258	1.258	0.071
TkCPT5	1.986	2.14	0.775	0.911	1.224	1.258
TkCPT6	2.679	2.546	0.733	0.713	1.329	1.329	0.911
TkCPT7	1.852	1.917	1.159	1.293	0.206	0.268	1.128	1.159
TkCPT8	1.852	1.917	1.258	1.367	0.42	0.466	1.07	1.191	0.451
ATCPT1	1.681	1.735	1.128	1.128	0.42	0.435	1.041	1.099	0.391	0.376
ATCPT2	2.14	2.14	0.961	1.07	1.329	1.224	1.014	0.864	1.367	1.329	1.329
ATCPT3	1.986	2.227	0.796	0.864	1.224	1.191	0.936	0.754	1.258	1.224	1.224	0.256
ATCPT4	2.322	2.546	0.531	0.547	1.406	1.447	0.841	0.733	1.258	1.329	1.293	0.911	0.796
ATCPT5	2.322	2.428	0.818	0.887	1.258	1.258	0.936	0.864	1.224	1.329	1.224	0.693	0.618	0.864
ATCPT6	2.14	2.227	0.733	0.841	1.258	1.293	0.936	0.841	1.224	1.224	1.191	0.362	0.321	0.754	0.582
ATCPT7	2.428	2.227	0.754	0.775	1.329	1.329	0.911	0.796	1.258	1.224	1.128	0.391	0.376	0.775	0.514	0.159
ATCPT8	1.681	1.852	1.329	1.367	0.655	0.674	1.224	1.329	0.618	0.713	0.6	1.258	1.329	1.224	1.447	1.367	1.329
ATCPT9	1.681	1.852	1.329	1.367	0.655	0.693	1.224	1.258	0.6	0.674	0.618	1.258	1.329	1.258	1.447	1.367	1.329	0.05
TmCPT1	1.852	1.917	1.224	1.367	0.435	0.482	1.07	1.159	0.435	0.01	0.391	1.293	1.191	1.329	1.329	1.191	1.224	0.713	0.674
TmCPT2	1.852	1.917	1.159	1.293	0.206	0.268	1.128	1.159	0	0.451	0.391	1.367	1.258	1.258	1.224	1.224	1.258	0.618	0.6	0.435
TmCPT3	1.852	1.917	1.224	1.367	0.435	0.482	1.07	1.159	0.435	0.01	0.391	1.293	1.191	1.329	1.329	1.191	1.224	0.713	0.674	0	0.435
TmCPT4	2.833	2.833	0	0.362	1.224	1.258	0.775	0.733	1.159	1.258	1.128	0.961	0.796	0.531	0.818	0.733	0.754	1.329	1.329	1.224	1.159	1.224
TmCPT5	2.546	2.546	0.376	0.01	1.258	1.293	0.936	0.713	1.329	1.367	1.159	1.07	0.864	0.565	0.887	0.841	0.775	1.367	1.367	1.367	1.329	1.367	0.376
TmCPT6	1.681	1.792	1.224	1.224	0	0.071	1.224	1.329	0.206	0.42	0.42	1.329	1.224	1.406	1.258	1.258	1.329	0.655	0.655	0.435	0.206	0.435	1.224	1.258
TmCPT7	2.833	2.546	0.713	0.713	1.329	1.329	0.887	0.03	1.128	1.191	1.099	0.887	0.733	0.775	0.864	0.864	0.818	1.329	1.258	1.159	1.128	1.159	0.713	0.713	1.329
OsCPT1	2.428	2.322	0.514	0.636	1.191	1.159	0.864	0.733	1.128	1.224	1.099	0.961	0.887	0.655	0.887	0.796	0.841	1.293	1.367	1.191	1.128	1.191	0.514	0.655	1.191	0.733
OsCPT2	1.735	1.852	1.099	1.128	0.693	0.713	1.041	1.329	0.582	0.547	0.6	1.367	1.293	1.128	1.191	1.293	1.293	0.674	0.674	0.547	0.582	0.547	1.099	1.159	0.693	1.329	1.258
OsCPT3	1.681	1.792	1.191	1.128	0.674	0.693	1.099	1.329	0.6	0.618	0.636	1.367	1.293	1.224	1.224	1.293	1.293	0.674	0.674	0.618	0.6	0.618	1.191	1.159	0.674	1.329	1.329	0.092
LsCPT1	1.852	1.917	1.224	1.293	0.362	0.405	1.099	1.159	0.391	0.092	0.362	1.258	1.128	1.293	1.224	1.191	1.191	0.655	0.618	0.103	0.391	0.103	1.224	1.293	0.362	1.159	1.191	0.547	0.582
LsCPT2	1.852	1.986	1.191	1.293	0.231	0.294	1.128	1.159	0.103	0.498	0.391	1.329	1.293	1.293	1.258	1.258	1.293	0.674	0.655	0.482	0.103	0.482	1.191	1.329	0.231	1.128	1.159	0.618	0.655	0.435
LsCPT3	1.792	1.917	1.191	1.293	0.231	0.281	1.128	1.128	0.114	0.482	0.405	1.329	1.258	1.329	1.258	1.224	1.258	0.674	0.655	0.466	0.114	0.466	1.191	1.329	0.231	1.099	1.159	0.636	0.618	0.42	0.05
LsCPT4	2.679	2.833	0.136	0.391	1.159	1.224	0.841	0.693	1.099	1.224	1.07	0.936	0.796	0.514	0.864	0.754	0.733	1.293	1.293	1.191	1.099	1.191	0.136	0.405	1.159	0.674	0.514	1.099	1.159	1.191	1.128	1.128
LsCPT5	3.016	2.833	0.256	0.256	1.258	1.329	0.911	0.693	1.159	1.258	1.128	1.07	0.864	0.531	0.961	0.796	0.796	1.329	1.329	1.224	1.159	1.224	0.256	0.268	1.258	0.733	0.618	1.099	1.159	1.224	1.191	1.191	0.243
LsCPT6	2.833	2.679	0.256	0.256	1.258	1.293	0.887	0.674	1.159	1.258	1.128	1.041	0.887	0.514	0.961	0.841	0.818	1.329	1.329	1.224	1.159	1.224	0.256	0.268	1.258	0.713	0.565	1.128	1.191	1.191	1.191	1.191	0.268	0.114
LsCPT7	1.735	1.792	1.224	1.224	0.05	0.125	1.191	1.293	0.206	0.42	0.42	1.293	1.191	1.367	1.224	1.258	1.293	0.636	0.618	0.435	0.206	0.435	1.224	1.258	0.05	1.258	1.191	0.655	0.636	0.362	0.231	0.231	1.159	1.224	1.224
HaCPT1	3.016	2.679	0.42	0.565	1.367	1.406	0.987	0.713	1.224	1.258	1.224	1.07	0.936	0.713	0.887	0.818	0.864	1.367	1.367	1.224	1.224	1.224	0.42	0.565	1.367	0.713	0.531	1.224	1.329	1.191	1.258	1.258	0.451	0.482	0.435	1.329
HaCPT2	2.546	2.428	0.911	0.911	1.406	1.406	0.987	0.435	1.329	1.367	1.224	0.987	0.818	0.911	1.099	0.987	0.936	1.447	1.489	1.329	1.329	1.329	0.911	0.911	1.406	0.391	0.887	1.447	1.447	1.293	1.293	1.258	0.841	0.911	0.887	1.329	1.014
HaCPT3	2.679	2.679	0.987	1.014	1.58	1.58	1.128	0.466	1.406	1.534	1.406	1.099	0.841	1.014	1.128	1.099	1.041	1.534	1.58	1.489	1.406	1.489	0.987	1.014	1.58	0.42	1.041	1.489	1.489	1.447	1.367	1.329	0.911	0.987	0.961	1.489	1.07	0.125
HaCPT4	2.833	2.679	0.405	0.514	1.329	1.367	0.936	0.713	1.159	1.191	1.191	1.041	0.887	0.713	0.864	0.775	0.775	1.329	1.329	1.159	1.159	1.159	0.405	0.514	1.329	0.713	0.582	1.128	1.224	1.128	1.191	1.191	0.435	0.435	0.42	1.293	0.182	0.911	0.987
HaCPT5	1.852	1.986	0.887	0.887	1.258	1.258	0.451	0.936	1.224	1.224	1.07	1.07	0.864	0.911	1.014	0.936	0.936	1.367	1.406	1.224	1.224	1.224	0.887	0.887	1.258	0.911	0.818	1.406	1.367	1.191	1.224	1.224	0.864	0.961	0.936	1.224	1.07	0.987	1.014	1.041
HaCPT6	1.917	1.852	1.159	1.224	0.231	0.307	1.191	1.099	0.136	0.451	0.451	1.329	1.224	1.293	1.224	1.191	1.191	0.655	0.636	0.435	0.136	0.435	1.159	1.224	0.231	1.099	1.128	0.674	0.674	0.391	0.171	0.194	1.099	1.159	1.159	0.231	1.191	1.329	1.406	1.128	1.258
HaCPT7	1.792	1.852	1.191	1.191	0.171	0.218	1.191	1.128	0.103	0.405	0.405	1.293	1.191	1.224	1.258	1.191	1.258	0.547	0.547	0.391	0.103	0.391	1.191	1.191	0.171	1.099	1.128	0.618	0.618	0.348	0.171	0.182	1.099	1.159	1.159	0.171	1.191	1.293	1.367	1.159	1.224	0.148
HaCPT8	1.792	1.917	1.224	1.329	0.482	0.531	1.041	1.128	0.482	0.194	0.435	1.329	1.191	1.329	1.367	1.224	1.224	0.733	0.693	0.206	0.482	0.206	1.224	1.329	0.482	1.128	1.224	0.547	0.6	0.218	0.547	0.531	1.191	1.224	1.224	0.482	1.224	1.329	1.406	1.159	1.128	0.498	0.451
HaCPT9	1.917	1.917	1.191	1.258	0.206	0.281	1.191	1.128	0.125	0.435	0.466	1.293	1.191	1.258	1.293	1.191	1.224	0.636	0.618	0.42	0.125	0.42	1.191	1.258	0.206	1.099	1.159	0.674	0.674	0.376	0.159	0.182	1.128	1.191	1.191	0.206	1.224	1.329	1.406	1.159	1.258	0.03	0.114	0.482
HbCPT1	1.986	1.986	1.191	1.293	0.498	0.531	1.159	1.293	0.498	0.565	0.482	1.293	1.159	1.447	1.293	1.224	1.191	0.754	0.754	0.565	0.498	0.565	1.191	1.329	0.498	1.293	1.224	0.733	0.733	0.514	0.565	0.565	1.191	1.258	1.224	0.498	1.293	1.293	1.447	1.191	1.258	0.498	0.482	0.547	0.498
HbCPT2	1.852	1.852	1.224	1.293	0.482	0.514	1.128	1.224	0.482	0.514	0.451	1.329	1.191	1.447	1.329	1.258	1.224	0.733	0.733	0.514	0.482	0.514	1.224	1.329	0.482	1.224	1.224	0.674	0.674	0.466	0.498	0.498	1.191	1.258	1.224	0.482	1.293	1.293	1.447	1.159	1.224	0.482	0.435	0.514	0.482	0.061
HbCPT3	2.14	2.227	1.224	1.293	0.531	0.565	1.159	1.191	0.514	0.565	0.514	1.258	1.159	1.329	1.329	1.159	1.159	0.693	0.674	0.565	0.514	0.565	1.224	1.329	0.531	1.224	1.159	0.733	0.733	0.514	0.582	0.547	1.191	1.224	1.191	0.531	1.258	1.329	1.489	1.224	1.293	0.531	0.482	0.514	0.498	0.194	0.231
HbCPT4	2.14	2.227	1.258	1.329	0.514	0.547	1.191	1.258	0.547	0.565	0.531	1.224	1.128	1.367	1.293	1.191	1.191	0.713	0.713	0.565	0.547	0.565	1.258	1.367	0.514	1.293	1.191	0.754	0.754	0.514	0.618	0.582	1.224	1.258	1.224	0.514	1.293	1.367	1.534	1.258	1.293	0.565	0.482	0.514	0.531	0.171	0.206	0.04
HbCPT5	2.14	2.227	1.258	1.329	0.514	0.547	1.191	1.258	0.547	0.565	0.531	1.224	1.128	1.367	1.293	1.191	1.191	0.713	0.713	0.565	0.547	0.565	1.258	1.367	0.514	1.293	1.191	0.754	0.754	0.514	0.618	0.582	1.224	1.258	1.224	0.514	1.293	1.367	1.534	1.258	1.293	0.565	0.482	0.514	0.531	0.171	0.206	0.04	0
HbCPT6	2.322	2.227	0.482	0.6	1.406	1.447	0.887	0.733	1.224	1.293	1.159	0.911	0.733	0.466	0.754	0.674	0.733	1.293	1.329	1.258	1.224	1.258	0.482	0.6	1.406	0.733	0.42	1.293	1.367	1.258	1.258	1.258	0.498	0.565	0.531	1.367	0.547	0.864	0.936	0.531	0.775	1.128	1.191	1.329	1.191	1.329	1.329	1.367	1.406
HbCPT7	1.917	1.917	1.191	1.258	0.42	0.466	1.099	1.293	0.348	0.376	0.42	1.367	1.224	1.329	1.258	1.258	1.224	0.693	0.655	0.376	0.348	0.376	1.191	1.293	0.42	1.293	1.191	0.6	0.6	0.321	0.42	0.42	1.128	1.191	1.128	0.42	1.293	1.329	1.489	1.258	1.191	0.42	0.348	0.435	0.42	0.376	0.362	0.376	0.376
HbCPT8	1.792	1.735	1.224	1.293	0.466	0.498	1.191	1.191	0.42	0.348	0.435	1.258	1.099	1.258	1.191	1.159	1.099	0.6	0.565	0.362	0.42	0.362	1.224	1.293	0.466	1.191	1.258	0.531	0.547	0.294	0.466	0.451	1.128	1.224	1.224	0.466	1.191	1.329	1.367	1.128	1.191	0.466	0.362	0.405	0.466	0.531	0.482	0.514	0.514
HbCPT9	1.792	1.792	1.128	1.258	0.391	0.405	1.07	1.191	0.362	0.307	0.348	1.159	1.07	1.191	1.159	1.099	1.099	0.582	0.547	0.321	0.362	0.321	1.128	1.293	0.391	1.191	1.191	0.482	0.498	0.256	0.42	0.405	1.099	1.191	1.159	0.391	1.224	1.258	1.406	1.159	1.258	0.42	0.362	0.391	0.42	0.42	0.405	0.435	0.435
HbCPT10	1.792	1.792	1.128	1.258	0.376	0.405	1.07	1.191	0.348	0.294	0.335	1.159	1.07	1.191	1.159	1.099	1.099	0.565	0.531	0.307	0.348	0.307	1.128	1.293	0.376	1.191	1.191	0.466	0.482	0.243	0.405	0.391	1.07	1.159	1.159	0.376	1.224	1.258	1.406	1.159	1.258	0.405	0.348	0.376	0.405	0.42	0.405	0.435	0.435
HbCPT11	1.681	1.735	1.128	1.258	0.391	0.42	1.041	1.191	0.362	0.294	0.321	1.159	1.07	1.224	1.159	1.099	1.099	0.565	0.531	0.307	0.362	0.307	1.128	1.293	0.391	1.191	1.191	0.466	0.498	0.243	0.405	0.405	1.07	1.159	1.159	0.391	1.224	1.191	1.367	1.159	1.224	0.42	0.362	0.362	0.42	0.451	0.435	0.466	0.466
LsCPTL2	0.125	0.435	3.016	2.546	1.681	1.681	2.06	2.833	1.852	1.852	1.735	2.06	2.14	2.322	2.322	2.06	2.322	1.681	1.681	1.852	1.852	1.852	3.016	2.546	1.681	3.016	2.546	1.735	1.681	1.852	1.852	1.792	3.239	3.016	2.833	1.735	3.016	2.679	2.833	2.679	1.986	1.917	1.792	1.792	1.917	1.986	1.852	2.14	2.14
LsCPTL1	0.362	0.171	2.833	2.679	1.852	1.852	2.06	2.679	1.852	1.792	1.735	2.14	2.322	2.546	2.679	2.322	2.428	1.792	1.792	1.792	1.852	1.792	2.833	2.679	1.852	2.679	2.428	1.735	1.735	1.852	1.917	1.852	2.833	3.016	2.679	1.852	2.679	2.679	3.016	2.679	2.06	1.986	1.917	1.852	1.986	1.986	1.852	2.227	2.227
AtLew1	0.841	0.733	2.546	2.322	1.58	1.629	2.679	2.833	1.792	1.917	1.681	2.546	2.546	2.428	2.546	2.546	2.322	1.681	1.735	1.917	1.792	1.917	2.546	2.322	1.58	3.016	2.14	2.06	1.986	1.917	1.917	1.852	2.679	2.546	2.679	1.629	2.322	2.679	3.016	2.428	2.428	1.852	1.792	1.986	1.917	1.792	1.917	2.06	2.06
HaCPTL1	0.335	0.391	2.679	2.546	1.917	1.917	2.227	2.428	2.14	1.986	1.792	2.227	2.227	2.428	2.546	2.322	2.428	2.06	2.06	1.986	2.14	1.986	2.679	2.546	1.917	2.546	2.428	1.917	1.852	1.986	2.14	2.06	2.679	3.239	2.833	1.986	3.526	2.546	2.833	2.833	2.06	2.14	2.06	1.917	2.14	1.986	1.917	2.227	2.227
HbCPTL1	0.796	0.693	2.833	2.322	1.681	1.735	2.428	2.428	1.852	1.852	1.735	2.546	2.227	2.428	2.428	2.14	2.06	1.986	1.986	1.917	1.852	1.917	2.833	2.322	1.681	2.428	2.546	1.735	1.681	1.852	1.986	1.917	2.546	2.679	2.679	1.681	2.833	2.322	2.428	2.679	2.322	1.917	1.852	1.792	1.917	1.792	2.06	1.986	1.986
OsCPTL1	1.041	0.961	2.428	2.227	2.06	2.14	1.986	2.14	2.14	2.322	1.986	2.833	2.322	2.06	2.428	2.546	2.322	1.735	1.792	2.322	2.14	2.322	2.428	2.227	2.06	2.14	1.986	2.227	2.227	2.227	2.227	2.14	2.428	2.227	2.227	2.14	2.546	2.227	2.322	2.428	1.917	2.227	1.986	2.227	2.14	2.06	1.986	1.917	1.917
OsCPTL2	0.961	0.936	2.546	2.679	1.852	1.917	1.986	2.428	1.986	1.986	1.917	2.428	2.428	2.428	2.833	2.546	2.14	1.917	1.917	1.986	1.986	1.986	2.546	2.679	1.852	2.428	2.322	1.986	2.06	1.986	1.917	1.852	2.428	2.679	2.833	1.852	2.428	2.322	2.227	2.428	2.322	1.917	1.852	2.227	1.917	2.227	2.227	2.06	2.06
TmCPTL1	0.391	0.04	3.016	2.679	1.792	1.792	2.227	2.679	1.917	1.917	1.792	2.227	2.227	2.679	2.428	2.322	2.322	1.852	1.852	1.917	1.917	1.917	3.016	2.679	1.792	2.679	2.428	1.852	1.792	1.917	1.986	1.917	3.016	3.016	2.833	1.792	2.833	2.546	2.679	2.833	2.06	1.852	1.852	1.917	1.917	1.986	1.852	2.227	2.227
	Yellow markers indicate that the p-distance is less than 0.7 indicating that the sequence comparison results are more reliable.
[truncated: 15 more columns]
