# Supplementary material for: Genome-Wide Analysis of the Cis-Prenyltransferase (CPT) Gene Family in Taraxacum kok-saghyz Provides Insights into Its Expression Patterns in Response to Hormonal Treatments
Source: Plants (Basel). 2025 Jan 27;14(3):386. doi: 10.3390/plants14030386 (PMC11820359; doi:10.3390/plants14030386)
Supplement: Supplementary file 1 [file plants-14-00386-s001.zip › Table S3 Protein transmembrane domain.xlsx]

## Sheet: Sheet1
Table S3 Protein transmembrane domain
Protein name	Sequence inside position(aa)	SequenceTMhelix position(aa)	Sequence Outside position(aa)
TkCPTL1	01-019	020-039	040-244
TkCPTL2	01-020	021-040	041-253
