# Supplementary material for: Genome-Wide Analysis of the Cis-Prenyltransferase (CPT) Gene Family in Taraxacum kok-saghyz Provides Insights into Its Expression Patterns in Response to Hormonal Treatments
Source: Plants (Basel). 2025 Jan 27;14(3):386. doi: 10.3390/plants14030386 (PMC11820359; doi:10.3390/plants14030386)
Supplement: Supplementary file 1 [file plants-14-00386-s001.zip › Table S4 WGDsegmental duplication event of CPTCPTLs genes in T. kok-saghyz.xlsx]

## Sheet: Sheet1
Table S4 WGD/segmental duplication event of CPT/CPTLs genes in T. kok-saghyz
Gene name	Gene ID	Duplication type
TkCPT1	TkA01G632490.1	Tandem
TkCPT2	TkA01G632500.1	Tandem
TkCPT3	TkA02G466190.1	WGD or Segmental
TkCPT4	TkA02G466270.2	Proximal
TkCPT5	TkA04G037510.1	Proximal
TkCPT6	TkA04G037560.1	Proximal
TkCPT7	TkA05G048860.1	WGD or Segmental
TkCPT8	TkA05G057980.1	Dispersed
TkCPTL1	TkA01G518570.1	WGD or Segmental
TkCPTL2	TkA02G042370.2	WGD or Segmental
