# Supplementary material for: Genome-Wide Analysis of the Cis-Prenyltransferase (CPT) Gene Family in Taraxacum kok-saghyz Provides Insights into Its Expression Patterns in Response to Hormonal Treatments
Source: Plants (Basel). 2025 Jan 27;14(3):386. doi: 10.3390/plants14030386 (PMC11820359; doi:10.3390/plants14030386)
Supplement: Supplementary file 1 [file plants-14-00386-s001.zip › Table S5 Primer list.xlsx]

## Sheet: Sheet1
Table S5 Primer list
Primer	Forward primer (5’-3’)	Reverse primer (5’-3’)
qTkCPT1	ATGCTATCCCTTCCCCTGTCC	TCATCCCCCATATCGTCTTCC
qTkCPT2	ATGCTATCTCTTCCCCTCTCCTC	TCATGCACCATATCGCCTTAAT
qTkCPT3	ATGCAAGTGAATCCAATCATTACTACA	TTACGCCTGCTTCTTCTTCTTCT
qTkCPT4	ATGCAAGTGAATCCAATCATTACTACA	TTACGCTTGCTTCTTCTTCTTCTCC
qTkCPT5	ATGGCTTTTACTTCTTTCTCTCCTCT	TCAAACATGACTACGTGATTCTTGG
qTkCPT6	ATGGCAACCTTTACTCTCAAAATTT	TTAAATTTTATTTCCACCAAACCG
qTkCPT7	ATGATCAGTGATCATACCAGAAAAATG	TTAAGCCTGCTTCTTTTTCTTTTCG
qTkCPT8	ATGCAACAAGGATTTCAGACTTGTT	TCAATCTATACTTGACAATATCTTCTTCTGA
qTkCPT9	AAAGTCAAGTTTTGGGTGGA	ACGATGTGGTTTGTGGTGC
qTkCPT10	AGTAGGTTTTGGGTGGACG	AACGATGCGGTTTGTGG
qTkCPTL1	ATGGATCTGTTAGACGGACCCC	TTATGAACCGTAGTTCTGCTTCACC
qTkCPTL2	ATGACCATGAATGTGGCAGAGG	TTATGAACCGTAGTTTTGCTTCACC
qTkACTIN	GGAAGGATCTTTATGGGAAC	CAGACACTATACTTCCTCTCAGG
pCAMBIA1300-CPT5	atttggagaggacagggtaccATGGCTTTTACTTCTTTCTCTCCTCT	ggtactagtgtcgactctagaAACATGACTACGTGATTCTTGGAATG
pCAMBIA1300-CPT6	atttggagaggacagggtaccATGGCAACCTTTACTCTCAAAATTT	ggtactagtgtcgactctagaAATTTTATTTCCACCAAACCGTCT
pCAMBIA1300-CPTL1	atttggagaggacagggtaccATGGATCTGTTAGACGGACCCC	ggtactagtgtcgactctagaTGAACCGTAGTTCTGCTTCACCT
